# Supplementary material for: Cross-TCR Antagonism Revealed by Optogenetically Tuning the Half-Life of the TCR Ligand Binding
Source: Int J Mol Sci. 2021 May 6;22(9):4920. doi: 10.3390/ijms22094920 (PMC8124730; doi:10.3390/ijms22094920)
Supplement: Supplementary file 1 [file ijms-22-04920-s001.zip]

Archive with 1 entries (1 files):
- ijms-1144395-SI.pdf
